# Supplementary material for: Cutaneous Leishmaniasis in dogs: is high seroprevalence indicative of a reservoir role?
Source: Parasitology. 2015 May 20;142(9):1202–14. doi: 10.1017/S0031182015000475 (PMC4531497; doi:10.1017/S0031182015000475)
Supplement: Supplementary file 1 [file S0031182015000475sup001.zip]

Archive with 9 entries (9 files):
- PAR1500047 NEW SUPP MAT file for FigS1.pdf
- Table S6.pdf
- Table S3 Kappa coefficient of agreement between the serological diagnostic tests for Trypanosoma cruzi.pdf
- Table S2 Diagnostic test sensitivity and specificity parameter estimate sensitivity to changes in the prior distribution.pdf
- Table S1 Cross.pdf
- Supplement S5 Basic Reproduction number.pdf
- Supplement S4 R code for the maximum likelihood estimation of the force of infection.pdf
- Supplement S2 The Dendukuri and Joseph method to estimate sensitivity and specificity of two diagnostic tests in one Population.pdf
- Supplement S1 Seropositivity thresholds from mixture models.pdf
